# Supplementary material for: Peripheral blood immune landscape and NXPE3 as a novel biomarker for hypertensive intracerebral hemorrhage risk prediction and targeted therapy
Source: Imeta. 2025 Apr 11;4(3):e70030. doi: 10.1002/imt2.70030 (PMC12130563; doi:10.1002/imt2.70030)
Supplement: Supplementary file 2 — Table S1: Characteristics of cohort 1 and cohort 2. [file IMT2-4-e70030-s001.xlsx]

## Sheet: Table S1
Table S1: Metadata of sample
	Cohort1
Characteristic	HBP	ICH	p-value
	n=46	n=46
Gender			0.7
Female	24 (52%)	22 (48%)
Male	22 (48%)	24 (52%)
Age	57.52 (6.08)	56.22 (7.26)	0.6
BMI (kg/m2)	24.86 (3.72)	25.80 (6.50)	> 0.9
SBP (mmHg)	137.70 (12.74)	137.20 (17.66)	0.8
DBP (mmHg)	91.41 (18.43)	88.04 (10.56)	0.7
TG (mmol/L)	1.71 (0.97)	1.53 (0.86)	0.5
TC (mmol/L)	5.56 (1.06)	4.55 (0.94)	< 0.001
GLU (mmol/L)	6.00 (1.75)	6.25 (1.59)	0.6
Smoke			> 0.9
Never	29 (63%)	28 (61%)
Current	12 (26%)	13 (28%)
Former	5 (11%)	5 (11%)
Drink			> 0.9
Nondrinker	29 (63%)	29 (63%)
Drinker	17 (37%)	17 (37%)
	Cohort2
Characteristic	HBP	ICH	p-value
	n=18	n=20
Gender			0.5
Female	7 (39%)	10 (50%)
Male	11 (61%)	10 (50%)
Age	56.22 (7.18)	56.70 (7.13)	0.8
BMI (kg/m2)	24.90 (2.40)	25.83 (6.76)	0.7
SBP (mmHg)	133.11 (18.91)	171.20 (25.67)	< 0.001
DBP (mmHg)	91.72 (12.43)	103.70 (13.31)	0.013
TG (mmol/L)	1.95 (0.83)	1.40 (0.61)	0.061
TC (mmol/L)	4.84 (1.98)	4.29 (0.89)	0.4
GLU (mmol/L)	5.18 (0.54)	5.54 (1.67)	0.8
Smoke			> 0.9
Never	12 (67%)	14 (70%)
Current	4 (22%)	4 (20%)
Former	2 (11%)	2 (10%)
Drink			0.7
Nondrinker	12 (67%)	12 (60%)
Drinker	6 (33%)	8 (40%)
Continuous variables are presented as mean ± standard deviation (SD) and were compared between groups using the independent samples t-test if normally distributed or the Mann-Whitney U test if non-normally distributed. Normality was assessed using the Shapiro-Wilk test. Categorical variables are expressed as counts and percentages and were compared using the χ² test or Fisher’s exact test, as app…
BMI: Body mass index
SBP: Systolic blood pressure
DBP: Diastolic blood pressure
TG: Triacylglycerol
TC: Total cholesterol
Glu: Glucose
ICH: Intracerebral hemorrhage
HBP: high blood pressure
